# Supplementary material for: Dosimetric feasibility analysis and presentation of an isotoxic dose-escalated radiation therapy concept for glioblastoma used in the PRIDE trial (NOA-28; ARO-2022-12)
Source: Clin Transl Radiat Oncol. 2023 Dec 3;45:100706. doi: 10.1016/j.ctro.2023.100706 (PMC10726217; doi:10.1016/j.ctro.2023.100706)
Supplement: Supplementary data 1 [file mmc1.xlsx]

## Sheet: integriert
Organ at risk	Parameter	Plan	Patient_01	Patient_02	Patient_03	Patient_04	Patient_05	Patient_06	Patient_07	Patient_08	Patient_09	Patient_10	Median
Skin	D0.03cc [Gy]	Ref	44.9995	52.32	46.763	39.2691	49.64	53.3389	51.56	42.9205	49.5499	43.41	48.1565
		Ex	33.8646	49.3832	42.9764	47.3087	48.3132	57.3725	52.2897	41.761	67.2325	33.6592	47.8109
	Dmean [Gy]	Ref	25.6763	26.9051	26.0812	19.3662	23.236	6.6992	28.2907	24.9293	5.32124	24.2585	24.5939
		Ex	24.4413	17.6502	22.5373	17.5125	19.5775	5.494	29.9297	25.0778	4.70852	16.8191	18.6138
Lacrimal Gland left	D0.03cc [Gy]	Ref	3.9095	6.28432	7.70762	9.49848	14.2966	9.6334	3.97982	3.92806	2.40687	4.21458	5.24945
		Ex	3.10114	4.30659	5.25653	5.63761	11.7938	5.9928	4.80936	4.80239	0.986583	4.28167	4.80588
	Dmean [Gy]	Ref	3.48653	5.28876	6.92273	8.9034	9.86939	7.54497	3.22387	3.47797	1.32334	3.74237	4.51557
		Ex	2.91806	2.12497	4.41952	5.07933	6.33043	3.93262	4.26351	4.29691	0.804094	3.86816	4.09807
Lacrimal Gland left	D0.03cc [Gy]	Ref	3.45199	1.72743	19.9065	3.83962	11.1175	40.4509	7.9947	11.6251	7.79315	1.39296	7.89393
		Ex	3.87652	0.932421	28.0642	2.74134	7.41668	33.511	6.34777	8.50333	9.88468	3.46597	6.88223
	Dmean [Gy]	Ref	2.86976	1.45706	13.9154	3.70008	6.89507	23.9857	7.11986	8.84546	6.68264	0.861158	6.78885
		Ex	2.96716	0.578568	19.4504	2.6218	5.94247	18.2526	5.02857	7.40118	9.19409	2.85626	5.48552
Eye lens left	D0.03cc [Gy]	Ref	4.23458	patient	5.13309	4.14293	4.09371	4.28939	4.87417	4.05772	0.881348	2.53164	4.14293
		Ex	3.30236	has	4.82038	2.4039	2.71514	4.28188	4.35865	3.55423	0.737792	1.97192	3.30236
	Dmean [Gy]	Ref	4.08946	no	4.87087	4.14098	3.65146	4.13167	4.53427	3.27046	0.793817	2.42989	4.08946
		Ex	3.19487	left lens	4.24116	2.38283	2.05119	4.10204	3.89711	3.16991	0.683647	1.74584	3.16991
Eye lens right	D0.03cc [Gy]	Ref	2.65212	1.21448	5.29681	2.77552	3.05734	4.12064	4.26892	4.15368	4.25873	0.643196	3.58899
		Ex	2.67465	0.540629	7.83156	2.82442	2.80749	4.89945	2.85896	3.90217	3.69261	1.07089	2.84169
	Dmean [Gy]	Ref	2.52729	0.929686	4.98595	2.69982	2.82429	3.87422	4.02391	3.71436	3.95776	0.596072	3.26932
		Ex	2.5847	0.432764	7.48012	2.72894	2.61088	4.6048	2.62888	3.66949	3.42139	0.930224	2.67891
Optic Nerve left	D0.03cc [Gy]	Ref	8.24622	4.04235	50.9892	14.5673	48.5866	20.5648	16.5751	10.2258	6.96888	3.81753	12.3966
		Ex	6.88173	3.08932	42.4765	9.94739	34.1209	12.8133	13.5925	11.895	3.25734	3.7607	10.9212
	Dmean [Gy]	Ref	6.1211	2.86174	25.2506	10.5996	28.638	13.9578	9.32181	6.62689	3.52751	3.00127	7.97435
		Ex	5.16738	1.33531	16.9681	7.84432	15.3588	9.16403	8.73012	6.67322	1.82495	2.20729	7.25877
Optic Nerve right	D0.03cc [Gy]	Ref	8.22855	2.77607	53.3536	10.1678	28.186	35.8206	33.8249	18.6733	15.1801	1.65792	16.9267
		Ex	7.95185	2.88334	54.5791	5.56022	26.9345	24.6234	22.2505	17.9288	9.19771	5.39147	13.5632
	Dmean [Gy]	Ref	4.85994	1.62158	47.5605	5.78358	17.331	27.6137	15.876	11.9774	10.6272	1.16381	11.3023
		Ex	4.79771	1.53427	47.0858	3.67611	16.8766	20.6061	9.92889	10.7709	5.91041	3.79839	7.91965
Optic Nerve left PRV	D0.03cc [Gy]	Ref	9.21694	4.82681	54.3713	15.6025	53.4773	27.5803	19.8415	12.7805	9.1907	4.62723	14.1915
		Ex	7.50951	4.15551	49.4377	11.0269	49.9094	15.9715	15.9087	13.881	4.6495	5.12215	12.4539
	Dmean [Gy]	Ref	6.19227	2.91561	28.6251	10.6713	29.7388	14.5565	9.76458	6.97225	3.89017	2.93958	8.36841
		Ex	5.22369	1.57004	20.0902	7.77951	17.2509	9.58477	9.02141	7.2112	2.00068	2.36279	7.49535
Optic Nerve right PRV	D0.03cc [Gy]	Ref	9.73609	3.10116	56.2175	12.1919	36.7014	50.5153	43.6402	21.3236	23.0504	2.02792	22.187
		Ex	8.77135	3.39385	59.6126	6.51465	30.3572	37.1188	29.2139	20.1437	11.4989	6.07393	15.8213
	Dmean [Gy]	Ref	5.03694	1.64475	47.6353	5.93573	18.0187	28.925	17.1317	12.3767	11.095	1.20794	11.7358
		Ex	4.96898	1.62544	47.5456	3.81976	17.2453	21.2443	10.9929	11.254	5.85657	3.8071	8.42471
Optic Chiasm	D0.03cc [Gy]	Ref	14.9725	5.14182	53.937	17.4879	52.5906	50.1738	52.9067	19.3577	20.5952	3.99257	19.9764
		Ex	12.2028	5.70374	54.4654	12.1438	51.1057	29.0444	51.4287	17.9263	10.3908	6.84877	15.0645
	Dmean [Gy]	Ref	11.9188	3.89368	52.4241	13.391	46.7951	33.553	35.873	13.7404	10.0946	2.66812	13.5657
		Ex	9.85157	4.10402	48.5184	8.38927	39.5916	19.6951	28.4163	13.8283	5.79285	5.94224	11.84
Optic Chiasm PRV	D0.03cc [Gy]	Ref	18.277	6.5115	56.1317	20.2086	55.3627	55.414	55.498	30.4501	39.2313	5.81106	34.8407
		Ex	13.9826	6.70265	59.1047	14.7686	60.8689	42.8788	56.2188	23.0203	17.1288	7.46814	20.0746
	Dmean [Gy]	Ref	11.9753	4.00194	52.0797	13.3245	45.8843	32.9772	35.736	14.3166	10.803	2.75362	13.8205
		Ex	9.87809	4.10467	48.3369	8.56995	39.1747	20.6379	28.2592	13.8876	6.11392	5.8214	11.8828
Pituitary Gland	D0.03cc [Gy]	Ref	12.9071	2.43263	50.2257	15.051	43.9606	23.092	47.2645	21.7843	4.90242	2.22876	18.4177
		Ex	10.8067	4.08763	49.9996	11.7069	31.8575	17.3102	40.3316	20.6931	2.92112	5.85468	14.5085
	Dmean [Gy]	Ref	12.1882	1.67126	44.7605	13.7903	36.8602	19.7345	35.4109	17.4607	3.37819	1.87548	15.6255
		Ex	9.92313	3.43222	40.7416	9.97056	25.5831	14.8982	27.6063	17.4402	2.47972	5.03239	12.4344
Brainstem	D0.03cc [Gy]	Ref	55.3962	17.751	55.1623	32.9902	55.1805	56.031	54.981	55.7555	53.211	28.001	55.0717
		Ex	53.9693	17.7675	57.5421	23.9599	51.4995	45.5905	56.5752	53.66	36.1502	17.3296	48.545
	Dmean [Gy]	Ref	23.2344	5.10253	36.0191	14.5562	19.9489	15.6458	30.751	25.6644	5.91341	3.80184	17.7973
		Ex	20.915	8.62812	34.3941	10.2569	16.217	11.9998	31.208	27.3301	3.35991	7.93777	14.1084
Brainstem centre	D0.03cc [Gy]	Ref	50.9214	13.781	53.7341	28.9739	44.691	45.411	52.741	48.2302	30.191	14.231	45.051
		Ex	43.8269	14.8893	53.7693	20.4045	32.8238	31.6276	51.8895	42.7736	10.2389	14.3027	32.2257
	Dmean [Gy]	Ref	23.7756	4.72733	37.336	15.3139	18.6891	14.8277	31.2954	25.6148	4.63518	2.93998	17.0015
		Ex	20.8228	8.72311	35.7509	10.482	15.1004	11.0131	31.62	28.7761	2.57653	8.18052	13.0568
Cochlea left	D0.03cc [Gy]	Ref	9.64591	6.7126	17.1179	19.0794	13.7623	6.92933	11.2698	7.99857	1.26489	6.5556	8.82224
		Ex	7.69728	6.71913	9.09834	14.1058	3.12917	5.45628	9.91785	10.1302	1.20418	6.09951	7.20821
	Dmean [Gy]	Ref	8.8776	6.50595	16.1321	15.6158	12.9401	6.65893	10.2861	7.30534	1.18136	6.20981	8.09147
		Ex	7.3817	6.59539	8.63439	12.9002	2.87988	5.12316	8.9565	9.43236	1.12522	5.43524	6.98855
Cochlea right	D0.03cc [Gy]	Ref	20.4557	0.859176	51.2504	5.35491	10.7798	9.29937	56.9803	36.5523	16.3751	1.07349	13.5775
		Ex	19.2194	3.30413	42.3381	1.49622	11.3831	6.98388	52.4153	38.0179	15.417	6.79521	13.4
	Dmean [Gy]	Ref	18.5754	0.842532	43.6464	5.13209	10.5475	8.21838	49.1455	31.5378	15.0244	1.02658	12.786
		Ex	17.1985	3.18879	38.7316	1.4428	11.0766	6.617	44.9397	33.8325	13.5824	6.55933	12.3295
Eye left	D0.03cc [Gy]	Ref	5.60696	5.5925	16.6918	8.83362	16.781	13.1573	7.17	9.2805	3.6311	4.55592	8.00181
		Ex	4.18375	3.39361	12.2557	5.6795	11.8282	9.55928	9.17728	6.93667	1.68619	4.02896	6.30808
	Dmean [Gy]	Ref	4.2672	3.08566	7.88987	5.95738	7.08909	6.34592	5.27056	4.17739	1.38159	2.74862	4.76888
		Ex	3.46642	0.980019	5.54307	3.00226	3.76211	5.0345	5.57443	3.76504	0.914974	2.17075	3.61426
Eye right	D0.03cc [Gy]	Ref	3.27144	1.918	34.0365	4.86955	9.22	48.5211	9.2205	8.761	18.5971	1.12097	8.9905
		Ex	3.51777	1.77581	29.5583	4.15547	10.9509	36.0773	8.35709	7.7705	9.45277	2.91071	8.0638
	Dmean [Gy]	Ref	2.69516	1.16063	12.3829	3.3888	4.79001	12.945	6.33065	4.90133	6.2981	0.719764	4.84567
		Ex	2.79559	0.680856	14.1717	2.92722	5.52794	10.7136	4.30242	4.76297	4.85553	1.60911	4.53269
Brain	D0.03cc [Gy]	Ref	68.0425	63.9289	64.8725	63.8925	63.5994	64.8389	64.1389	63.8289	65.0989	63.5599	64.0339
		Ex	78.8734	76.5625	79.0125	77.3734	77.4234	78.1734	78.2025	77.4099	77.5425	77.8425	77.6925
	Dmean [Gy]	Ref	20.5549	13.9196	29.5348	13.5637	24.7829	21.1205	24.333	26.3586	20.7927	22.0893	21.6049
		Ex	20.0555	10.5516	29.7077	10.8786	23.2281	19.1013	23.1162	25.7513	18.0577	19.1047	19.5801
